# Supplementary material for: The Burden of Obesity in Egypt
Source: Front Public Health. 2021 Aug 27;9:718978. doi: 10.3389/fpubh.2021.718978 (PMC8429929; doi:10.3389/fpubh.2021.718978)
Supplement: Supplementary file 1 [file Data_Sheet_1.ZIP]

Archive with 9 entries (9 files):
- Table S1 search strategy.docx
- Table S2 IHD cost questionnaire.docx
- Table S3 depression cost questionnaire.docx
- Table S4 osteoarthritis cost questionnaire.docx
- Table S5 endometrial cancer cost questionnaire.docx
- Table S6 obstructive sleep apnea questionnaire.docx
- Table S7 stroke cost questionnaire.docx
- Table S8 fatty liver cost questionnaire.docx
- Table S9 gall bladder disease cost questionnaire.docx
